# Supplementary material for: ChIP-Based Nuclear DNA Isolation for Genome Sequencing in Pyropia to Remove Cytosol and Bacterial DNA Contamination
Source: Plants (Basel). 2023 May 5;12(9):1883. doi: 10.3390/plants12091883 (PMC10181236; doi:10.3390/plants12091883)
Supplement: Supplementary file 1 [file plants-12-01883-s001.zip]

Archive with 1 entries (1 files):
- Supplementary File-ChIP- based nuclear DNA isolation for genome sequencing in Pyropia to remove bacterial and cytosol DNA contamination-protocal.pdf
